# Supplementary material for: Assessing the impact of the “malaria supporters project” intervention to malaria control in the Brazilian Amazon: an interrupted time-series analysis
Source: Malar J. 2023 Sep 16;22:275. doi: 10.1186/s12936-023-04706-z (PMC10504781; doi:10.1186/s12936-023-04706-z)
Supplement: Supplementary file 2 — Additional file 2. Municipalities in intervention and control groups and epidemiological data. [file 12936_2023_4706_MOESM2_ESM.xlsx]

## Sheet: Municipalities list
Municipalitie name	Municipalitie code	Study Group
Porto Velho/RO	110020	Intervention
Cujubim/RO	110094	Intervention
Itapua do Oeste/RO	110110	Intervention
Borba/AM	130080	Intervention
Carauari/AM	130100	Intervention
Careiro/AM	130110	Intervention
Eirunepé/AM	130140	Intervention
Guajara/AM	130165	Intervention
Iranduba/AM	130185	Intervention
Manaus/AM	130260	Intervention
Rio Preto da Eva/AM	130356	Intervention
Santa Isabel do Rio Negro/AM	130360	Intervention
Santo Antônio do Iça/AM	130370	Intervention
Sao Paulo de Olivença/AM	130390	Intervention
Tapaua/AM	130410	Intervention
Tefé/AM	130420	Intervention
Amajari/RR	140002	Intervention
Boa Vista/RR	140010	Intervention
Sao Joao da Baliza/RR	140050	Intervention
Anajás/PA	150070	Intervention
Breves/PA	150180	Intervention
Cameta/PA	150210	Intervention
Curralinho/PA	150280	Intervention
Goianésia do Pará/PA	150309	Intervention
Jacareacanga/PA	150375	Intervention
Oeiras do Para/PA	150520	Intervention
Pacaja/PA	150548	Intervention
Oiapoque/AP	160050	Intervention
Porto Grande/AP	160053	Intervention
Machadinho D'Oeste/RO	110013	Intervention
Candeias do Jamari/RO	110080	Intervention
Cruzeiro do Sul/AC	120020	Intervention
Mâncio Lima/AC	120033	Intervention
Rodrigues Alves/AC	120042	Intervention
Atalaia do Norte/AM	130020	Intervention
Barcelos/AM	130040	Intervention
Coari/AM	130120	Intervention
Humaita/AM	130170	Intervention
Ipixuna/AM	130180	Intervention
Labrea/AM	130240	Intervention
Sao Gabriel da Cachoeira/AM	130380	Intervention
Canta/RR	140017	Intervention
Caracaraí/RR	140020	Intervention
Rorainópolis/RR	140047	Intervention
Itaituba/PA	150360	Intervention
Calçoene/AP	160020	Intervention
Mazagão/AP	160040	Intervention
Santana/AP	160060	Intervention
Nova Mamoré/RO	110033	Control
Buritis/RO	110045	Control
Alvarães/AM	130002	Control
Amaturá/AM	130006	Control
Apuí/AM	130014	Control
Autazes/AM	130030	Control
Beruri/AM	130063	Control
Careiro da Várzea/AM	130115	Control
Envira/AM	130150	Control
Itacoatiara/AM	130190	Control
Itamarati/AM	130195	Control
Itapiranga/AM	130200	Control
Juruá/AM	130220	Control
Jutaí/AM	130230	Control
Manacapuru/AM	130250	Control
Manaquiri/AM	130255	Control
Nova Olinda do Norte/AM	130310	Control
Novo Aripuanã/AM	130330	Control
Tabatinga/AM	130406	Control
Tonantins/AM	130423	Control
Alto Alegre/RR	140005	Control
Normandia/RR	140040	Control
Pacaraima/RR	140045	Control
Anapu/PA	150085	Control
Bagre/PA	150110	Control
Baião/PA	150120	Control
Breu Branco/PA	150178	Control
Chaves/PA	150250	Control
Dom Eliseu/PA	150293	Control
Igarapé-Miri/PA	150330	Control
Ipixuna do Pará/PA	150345	Control
Jacundá/PA	150380	Control
Limoeiro do Ajuru/PA	150400	Control
Melgaço/PA	150450	Control
Mocajuba/PA	150460	Control
Muaná/PA	150490	Control
Novo Repartimento/PA	150506	Control
Paragominas/PA	150550	Control
Ponta de Pedras/PA	150570	Control
Portel/PA	150580	Control
Rondon do Pará/PA	150618	Control
Santa Cruz do Arari/PA	150640	Control
São Sebastião da Boa Vista/PA	150770	Control
Tucuruí/PA	150810	Control
Ferreira Gomes/AP	160023	Control
Apiacás/MT	510080	Control
Paranaíta/MT	510629	Control
Ariquemes/RO	110002	Control
Rio Crespo/RO	110026	Control
Alto Paraíso/RO	110040	Control
Vale do Anari/RO	110175	Control
Acrelândia/AC	120001	Control
Porto Walter/AC	120039	Control
Senador Guiomard/AC	120045	Control
Tarauacá/AC	120060	Control
Anori/AM	130010	Control
Benjamin Constant/AM	130060	Control
Boca do Acre/AM	130070	Control
Canutama/AM	130090	Control
Codajás/AM	130130	Control
Japurá/AM	130210	Control
Manicoré/AM	130270	Control
Maraã/AM	130280	Control
Maués/AM	130290	Control
Novo Airão/AM	130320	Control
Pauini/AM	130350	Control
Presidente Figueiredo/AM	130353	Control
Urucará/AM	130430	Control
Bonfim/RR	140015	Control
Caroebe/RR	140023	Control
Iracema/RR	140028	Control
Mucajaí/RR	140030	Control
São Luiz/RR	140060	Control
Afuá/PA	150030	Control
Altamira/PA	150060	Control
Aveiro/PA	150100	Control
Gurupá/PA	150310	Control
Novo Progresso/PA	150503	Control
Rurópolis/PA	150619	Control
Trairão/PA	150805	Control
Serra do Navio/AP	160005	Control
Amapá/AP	160010	Control
Pedra Branca do Amapari/AP	160015	Control
Laranjal do Jari/AP	160027	Control
Macapá/AP	160030	Control
Pracuúba/AP	160055	Control
Vitória do Jari/AP	160080	Control
Colniza/MT	510325	Control

## Sheet: segmented analysis data
yr	time	interv	Intervention_group	Control_neighbors
2003	0	0	121.144	57.0816
2004	1	0	148.705	69.743
2005	2	0	239.397	96.4597
2006	3	0	245.286	78.8288
2007	4	0	171.252	64.3761
2008	5	0	127.174	39.5399
2009	6	0	127.217	40.6125
2010	7	0	152.875	32.8058
2011	8	0	117.831	24.7449
2012	9	1	111.673	23.7503
2013	10	1	80.3626	18.7864
2014	11	1	69.2401	16.1095
2015	12	1	67.8063	19.9607
2016	13	1	60.3	14.3459
2017	14	1	92.2133	20.7566
2018	15	1	86.7376	21.4293
2019	16	1	68.2181	23.4739
2020	17	1	74.1099	26.9218

## Sheet: Risk stratification
		Number of municipalities
		Before intervention									Intervention active
	Risk stratification	2003	2004	2005	2006	2007	2008	2009	2010	2011	2012	2013	2014	2015	2016	2017	2018	2019	2020	average	average
	High risk	31	32	37	34	36	38	37	33	31	29	22	20	19	13	25	26	22	17	34.3333	21.4444
	Medium risk	9	8	6	10	8	6	7	13	15	16	17	17	16	25	14	13	17	18	9.11111	17
	Low risk	6	4	4	3	2	2	3	2	2	2	8	7	9	7	7	7	7	11	3.11111	7.22222
	Very low risk	2	4	1	1	2	2	1	0	0	1	1	4	4	3	2	2	2	2	1.44444	2.33333
		Number of municipalities
	Risk stratification	Before intervention	%	Intervention active	%	Reduction %
	High risk	309	0.715278	193	0.446759	-0.375405
	Medium risk	82	0.189815	153	0.354167
	Low risk	28	0.0648148	65	0.150463
	Very low risk	13	0.0300926	21	0.0486111

## Sheet: raw data
			2003	2004	2005	2006	2007	2008	2009	2010	2011	2012	2013	2014	2015	2016	2017	2018	2019	2020
		Sum	5814.9	7137.84	11491.1	11773.7	8220.08	6104.35	6106.41	7337.98	5655.9	5360.32	3857.4	3323.52	3254.7	2894.4	4426.24	4163.4	3274.47	3557.27
		Average (intervention)	121.144	148.705	239.397	245.286	171.252	127.174	127.217	152.875	117.831	111.673	80.3626	69.2401	67.8063	60.3	92.2133	86.7376	68.2181	74.1099
		Average control)	57.0816	69.743	96.4597	78.8288	64.3761	39.5399	40.6125	32.8058	24.7449	23.7503	18.7865	16.1095	19.9607	14.3459	20.7566	21.4293	23.4739	26.9218
	cases/1,000 residents (people at risk)		Year																				Malaria cases count																						Population Estimates
Municipalitie	Group	Mun Infe	2003	2004	2005	2006	2007	2008	2009	2010	2011	2012	2013	2014	2015	2016	2017	2018	2019	2020		Municipalitie	Group	Mun Infe	2003	2004	2005	2006	2007	2008	2009	2010	2011	2012	2013	2014	2015	2016	2017	2018	2019	2020		Municipalitie	Group	Mun Infe	2003	2004	2005
Porto Velho/RO	Intervention	110020	93.2447	90.6103	120.722	95.9409	90.1921	58.739	52.8069	54.9351	37.9798	34.8249	18.0147	12.4754	6.68924	5.61599	5.20565	6.45005	9.8141	11.1226		Porto Velho/RO	Intervention	110020	33005	34512	45140	36551	33312	22273	20216	23433	16549	15417	8737	6163	3363	2871	2704	3351	5197	5999		Porto Velho/RO	Intervention	110020	353961	380884	373917
Cujubim/RO	Intervention	110094	686.113	541.103	553.416	544.057	239.807	147.217	170.461	122.346	86.1798	31.2247	26.6873	15.8879	6.19815	13.7201	15.2386	13.2502	9.0819	18.2943		Cujubim/RO	Intervention	110094	5257	4996	4885	5026	3323	2079	2538	1942	1428	539	518	321	130	298	342	321	229	479		Cujubim/RO	Intervention	110094	7662	9233	8827
Itapua do Oeste/RO	Intervention	110110	522.225	774.123	647.807	504.541	327.894	132.059	83.5458	86.9057	44.023	32.3896	15.5263	9.35815	4.90245	22.1566	44.9079	47.5078	28.3037	8.08195		Itapua do Oeste/RO	Intervention	110110	3971	6731	5450	4389	2592	1071	688	744	383	286	150	92	49	225	463	488	296	86		Itapua do Oeste/RO	Intervention	110110	7604	8695	8413
Borba/AM	Intervention	130080	44.3497	53.5011	204.053	180.279	202.167	160.417	104.013	52.5949	73.5726	21.5763	4.20245	1.86104	1.19617	1.47925	3.75643	11.685	10.1795	1.91626		Borba/AM	Intervention	130080	1425	1820	7249	6633	6287	5159	3380	1812	2608	775	160	72	47	59	152	474	419	80		Borba/AM	Intervention	130080	32131	34018	35525
Carauari/AM	Intervention	130100	3.11855	4.57179	7.48515	36.2437	28.4747	25.2794	45.8625	22.6459	17.068	88.9016	37.7668	29.1192	47.2023	19.0673	73.0141	64.646	65.2435	61.8774		Carauari/AM	Intervention	130100	77	116	194	956	715	656	1201	582	443	2323	1035	805	1316	536	2069	1815	1846	1764		Carauari/AM	Intervention	130100	24691	25373	25918
Careiro/AM	Intervention	130110	202.431	517.035	682.084	386.097	338.333	162.721	58.4288	34.7522	27.5866	12.8591	12.5596	19.7284	11.2255	7.77314	20.2144	6.74085	2.21817	1.79931		Careiro/AM	Intervention	130110	5312	13203	17033	9459	10512	5238	1907	1134	914	431	445	709	409	287	756	252	84	69		Careiro/AM	Intervention	130110	26241	25536	24972
Eirunepé/AM	Intervention	130140	78.294	9.01214	17.6319	22.8714	26.9627	96.446	67.7972	123.166	120.922	295.53	257.584	158.249	184.041	16.4534	4.72942	4.07577	14.5721	36.2745		Eirunepé/AM	Intervention	130140	2179	259	520	689	793	2939	2095	3777	3751	9269	8533	5314	6262	567	165	142	514	1295		Eirunepé/AM	Intervention	130140	27831	28739	29492
Guajara/AM	Intervention	130165	48.7965	128.443	402.619	657.426	263.863	246.323	148.959	91.9426	68.9266	132.189	173.697	127.37	117.528	128.318	219.72	124.452	43.5304	44.577		Guajara/AM	Intervention	130165	671	1525	4858	8039	3721	3617	2239	1294	978	1903	2656	1982	1860	2064	3590	2043	726	755		Guajara/AM	Intervention	130165	13751	11873	12066
Iranduba/AM	Intervention	130185	182.689	204.082	213.201	119.009	111.442	79.8901	31.9325	24.9908	17.5231	58.3594	43.7723	45.9006	17.6801	7.49417	25.4604	28.4417	11.4709	3.87668		Iranduba/AM	Intervention	130185	6657	7890	8621	5095	3663	2703	1082	1018	725	2448	1948	2077	813	350	1207	1353	554	190		Iranduba/AM	Intervention	130185	36439	38661	40436
Manaus/AM	Intervention	130260	45.3797	35.1259	39.1508	24.0583	24.5366	11.5412	9.44186	8.69114	7.98069	5.22494	2.67938	2.72979	4.12983	4.04652	4.9346	3.87845	2.97788	2.37748		Manaus/AM	Intervention	130260	69309	55940	64391	40623	40402	19724	16416	15666	14624	9728	5311	5515	8498	8475	10512	8321	6500	5277		Manaus/AM	Intervention	130260	1527314	1592555	1644690
Rio Preto da Eva/AM	Intervention	130356	124.25	246.976	418.729	306.628	201.585	66.6436	59.8205	59.9814	52.9153	39.8174	29.2424	5.60949	6.45267	20.6881	47.3735	40.458	15.0238	17.1524		Rio Preto da Eva/AM	Intervention	130356	2608	5636	10168	7823	5011	1733	1606	1545	1394	1073	848	167	197	647	1516	1318	501	585		Rio Preto da Eva/AM	Intervention	130356	20990	22820	24283
Santa Isabel do Rio Negro/AM	Intervention	130360	37.842	52.9056	121.439	265.508	285.03	217.323	31.2872	43.1809	59.6401	17.5721	9.86372	16.8187	68.0682	140.915	319.882	132.673	180.911	152.987		Santa Isabel do Rio Negro/AM	Intervention	130360	343	437	925	1879	4823	3864	579	783	1117	339	207	365	1525	3254	7602	3242	4551	3957		Santa Isabel do Rio Negro/AM	Intervention	130360	9064	8260	7617
Santo Antônio do Iça/AM	Intervention	130370	0.854403	0.658269	2.09319	9.64042	46.4289	71.8452	55.7478	16.8253	11.5841	63.4793	52.5753	97.688	100.726	20.5749	17.5081	48.3474	44.2089	13.1808		Santo Antônio do Iça/AM	Intervention	130370	27	22	73	348	1358	2168	1692	412	286	1580	1279	2345	2386	481	404	1062	955	280		Santo Antônio do Iça/AM	Intervention	130370	31601	33421	34875
Sao Paulo de Olivença/AM	Intervention	130390	3.53357	0.760677	29.4862	34.8643	33.5536	50.4257	80.1323	28.5751	21.491	128.5	117.553	42.7888	77.8137	11.7426	5.09896	2.07711	2.1629	0.424226		Sao Paulo de Olivença/AM	Intervention	130390	92	21	851	1043	1031	1617	2641	898	689	4199	4110	1530	2843	438	194	80	85	17		Sao Paulo de Olivença/AM	Intervention	130390	26036	27607	28861
Tapaua/AM	Intervention	130410	51.5717	38.3608	107.67	136.83	198.684	217.57	158.268	92.4149	66.5741	81.6064	57.6076	112.121	78.1181	27.3851	86.6704	109.197	118.967	204.761		Tapaua/AM	Intervention	130410	986	703	1905	2348	3865	4344	3147	1763	1199	1461	1059	2048	1418	494	1554	1889	2041	3484		Tapaua/AM	Intervention	130410	19119	18326	17693
Tefé/AM	Intervention	130420	26.3119	37.61	73.7759	42.348	118.929	124.986	74.9177	32.6553	34.6602	48.4426	37.6242	37.7422	37.8419	15.8927	32.0375	65.2159	43.2756	26.5505		Tefé/AM	Intervention	130420	1781	2611	5224	3048	7483	8087	4845	2005	2122	2955	2366	2365	2363	989	1987	3923	2590	1581		Tefé/AM	Intervention	130420	67688	69423	70809
Amajari/RR	Intervention	140002	155.172	186.611	310.169	81.8751	40.6011	70.802	150.2	200.107	147.453	50.0201	118.194	123.496	71.3247	94.7275	46.9723	116.508	169.193	361.775		Amajari/RR	Intervention	140002	882	1115	1888	510	308	565	1239	1867	1421	497	1233	1324	785	1069	543	1444	2165	4770		Amajari/RR	Intervention	140002	5684	5975	6087
Boa Vista/RR	Intervention	140010	1.30301	3.73224	6.58191	3.16036	2.02119	1.48699	1.30011	1.69564	1.13159	0.535427	0.666675	0.323912	0.17461	0.128669	0.557195	0.756579	0.896764	1.24627		Boa Vista/RR	Intervention	140010	288	882	1594	789	505	388	347	482	329	159	206	102	56	42	185	284	358	523		Boa Vista/RR	Intervention	140010	221027	236319	242179
Sao Joao da Baliza/RR	Intervention	140050	64.8412	84.3239	89.2857	33.3091	50.8119	26.4087	79.1307	75.9811	24.6448	89.1357	88.1384	111.471	81.8254	63.18	8.26873	49.8013	67.065	59.1759		Sao Joao da Baliza/RR	Intervention	140050	341	454	485	183	291	157	477	515	170	626	642	825	615	482	64	401	550	494		Sao Joao da Baliza/RR	Intervention	140050	5259	5384	5432
Anajás/PA	Intervention	150070	303.843	132.454	571.696	534.285	354.863	451.831	950.96	914.9	714.263	750.962	115.757	71.1249	103.086	75.3963	206.492	167.365	201.592	150.061		Anajás/PA	Intervention	150070	5945	2710	11921	11384	8851	12002	26043	22663	18038	19323	3073	1924	2839	2112	5878	4830	5902	4455		Anajás/PA	Intervention	150070	19566	20460	20852
Breves/PA	Intervention	150180	19.7149	22.5463	49.342	11.8605	8.65993	5.90589	25.9363	71.2863	34.614	27.2318	9.45626	4.29374	5.47689	17.4707	14.5651	12.0325	16.29	5.54605		Breves/PA	Intervention	150180	1629	1903	4203	1021	818	586	2622	6620	3248	2581	912	418	538	1731	1455	1226	1673	574		Breves/PA	Intervention	150180	82628	84404	85181
Cameta/PA	Intervention	150210	0.157705	0.105556	0.104348	0.14979	0.0906429	0.0780051	0.0426989	19.1474	116.104	19.4436	1.4835	0.0774228	0.00764129	0.0150926	7.03207	58.648	23.8886	5.24526		Cameta/PA	Intervention	150210	16	11	11	16	10	9	5	2315	14244	2419	189	10	1	2	943	7999	3294	731		Cameta/PA	Intervention	150210	101455	104210	105416
Curralinho/PA	Intervention	150280	9.25668	20.9626	95.5234	40.3852	29.2658	24.8288	72.9405	275.418	156.794	64.1464	5.88711	1.29784	2.79087	29.7132	128.307	56.2358	18.2884	4.00069		Curralinho/PA	Intervention	150280	199	473	2200	952	743	667	2009	7872	4579	1914	182	41	90	977	4297	1906	630	140		Curralinho/PA	Intervention	150280	21498	22564	23031
Goianésia do Pará/PA	Intervention	150309	58.4631	60.375	75.1809	41.3831	99.573	149.424	199.184	255.84	121.685	46.6585	6.84932	0.375849	0.0526662	0	0.15247	0.677422	0.222359	0.121711		Goianésia do Pará/PA	Intervention	150309	1536	1742	2254	1295	2705	4271	5809	7787	3776	1647	250	14	2		6	27	9	5		Goianésia do Pará/PA	Intervention	150309	26273	28853	29981
Jacareacanga/PA	Intervention	150375	216.742	172.389	168.577	192.717	133.332	113.306	149.589	588.177	382.62	342.353	59.9224	17.3548	12.3894	9.23181	118.749	101.809	290.326	956.917		Jacareacanga/PA	Intervention	150375	6170	5458	5573	6684	4943	4520	6206	8258	5442	4909	2486	720	514	383	957	906	2392	7263		Jacareacanga/PA	Intervention	150375	28467	31661	33059
Oeiras do Para/PA	Intervention	150520	5.52172	0.390335	1.30513	1.31807	0.393391	0.453052	2.46305	577.374	453.405	194.409	3.39006	0.0655953	0	2.81537	177.109	347.115	147.607	36.1035		Oeiras do Para/PA	Intervention	150520	136	10	34	35	10	12	66	16510	13151	5716	102	2		88	5600	11166	4799	1186		Oeiras do Para/PA	Intervention	150520	24630	25619	26051
Pacaja/PA	Intervention	150548	236.169	180.32	333.312	388.435	202.841	145.629	148.833	159.967	111.753	57.5455	19.4858	11.4728	7.72701	10.1325	13.6688	9.5986	3.54253	2.37535		Pacaja/PA	Intervention	150548	7048	5505	10276	12111	7782	5937	6244	6407	4563	2397	839	504	346	462	634	451	169	115		Pacaja/PA	Intervention	150548	29843	30529	30830
Oiapoque/AP	Intervention	160050	75.647	77.5949	101.257	167.182	159.846	171.858	173.504	204.298	211.851	116.2	57.7308	29.8798	45.0068	31.6969	53.6176	55.6953	32.7833	17.6306		Oiapoque/AP	Intervention	160050	1099	1155	1643	2813	3066	3476	3637	4173	4469	2517	1327	706	1092	789	1368	1483	894	492		Oiapoque/AP	Intervention	160050	14528	14885	16226
Porto Grande/AP	Intervention	160053	180.621	154.498	202.453	229.058	216.373	134.059	136.111	128.024	146.186	93.3824	31.2166	63.1025	43.2661	37.5813	90.2431	105.055	76.783	30.0196		Porto Grande/AP	Intervention	160053	2317	2042	2971	3511	3021	1957	2035	2154	2522	1651	584	1211	851	757	1860	2257	1687	674		Porto Grande/AP	Intervention	160053	12828	13217	14675
Machadinho D'Oeste/RO	Intervention	110013	344.59	325.14	316.102	273.299	165.624	95.0208	93.6699	97.245	67.7785	42.2183	20.9076	8.78831	17.2196	31.9006	18.1823	8.61959	9.60216	10.3506		Machadinho D'Oeste/RO	Intervention	110013	8837	9656	9056	8120	5213	3061	3106	3025	2154	1368	745	320	640	1209	702	337	384	423		Machadinho D'Oeste/RO	Intervention	110013	25645	29698	28649
Candeias do Jamari/RO	Intervention	110080	390.48	395.663	472.515	449.383	419.515	255.73	215.193	211.152	219.939	140.521	74.5223	63.0806	45.9532	40.0906	64.6323	65.3504	67.9579	93.8002		Candeias do Jamari/RO	Intervention	110080	5808	6860	7891	7795	7021	4385	3776	4177	4463	2921	1712	1487	1110	991	1633	1698	1814	2569		Candeias do Jamari/RO	Intervention	110080	14874	17338	16700
Cruzeiro do Sul/AC	Intervention	120020	52.9338	186.228	296.959	523.863	356.534	176.262	190.756	275.623	160.04	201.105	245.356	212.321	171.077	231.825	252.935	147.366	68.797	79.0372		Cruzeiro do Sul/AC	Intervention	120020	3890	14672	25044	45432	26365	13465	14689	21621	12671	16052	19721	17188	13946	19027	20898	12920	6080	7040		Cruzeiro do Sul/AC	Intervention	120020	73488	78785	84335
Mâncio Lima/AC	Intervention	120033	60.9242	157.199	865.223	1183.59	485.31	308.89	341.614	375.771	306.995	327.565	451.92	361.774	313.399	438.017	521.608	422.792	177.794	91.7612		Mâncio Lima/AC	Intervention	120033	737	1868	11029	15524	6690	4444	5047	5729	4775	5205	7416	6076	5382	7685	9342	7880	3374	1772		Mâncio Lima/AC	Intervention	120033	12097	11883	12747
Rodrigues Alves/AC	Intervention	120042	192.506	290.895	1060.02	1588.85	635.179	238.326	171.62	309.823	241.572	242.529	227.643	315.994	317.132	343.278	263.026	225.951	121.712	92.605		Rodrigues Alves/AC	Intervention	120042	1644	2719	10384	15871	7894	3103	2310	4441	3583	3701	3635	5206	5383	5995	4720	4181	2304	1792		Rodrigues Alves/AC	Intervention	120042	8540	9347	9796
Atalaia do Norte/AM	Intervention	130020	127.13	43.001	255.18	306.257	297.983	353.554	312.266	229.322	177.163	359.081	228.66	173.802	172.889	123.34	95.6754	111.225	78.2089	79.0764		Atalaia do Norte/AM	Intervention	130020	1358	474	2882	3529	4077	5053	4595	3474	2754	5718	3927	3069	3135	2294	1823	2162	1558	1613		Atalaia do Norte/AM	Intervention	130020	10682	11023	11294
Barcelos/AM	Intervention	130040	77.729	71.0835	126.146	260.191	298.368	163.994	126.053	127.902	84.2655	93.7259	90.557	144.099	158.896	143.137	301.806	234.505	319.759	259.968		Barcelos/AM	Intervention	130040	2196	2163	4058	8751	7330	4152	3203	3289	2177	2432	2455	3930	4359	3949	8373	6417	8794	7185		Barcelos/AM	Intervention	130040	28252	30429	32169
Coari/AM	Intervention	130120	80.8833	29.3103	76.955	60.4678	177.762	150.339	95.4009	44.1977	32.0043	39.1178	31.8721	27.5274	26.3608	17.9795	54.1044	37.1654	38.8145	24.3278		Coari/AM	Intervention	130120	6135	2361	6488	5289	11594	10081	6391	3355	2453	3024	2592	2263	2190	1509	4586	3132	3303	2090		Coari/AM	Intervention	130120	75850	80552	84309
Humaita/AM	Intervention	130170	71.1816	88.7272	152.277	146.923	103.244	111.775	30.2934	26.249	40.2173	14.3622	19.3337	31.4752	11.8514	22.4052	24.7457	18.9071	32.0443	17.8648		Humaita/AM	Intervention	130170	2203	2658	4441	4187	3981	4474	1234	1158	1814	660	950	1581	608	1173	1321	1021	1765	1003		Humaita/AM	Intervention	130170	30949	29957	29164
Ipixuna/AM	Intervention	130180	1.6532	7.28696	44.559	70.1449	66.4843	198.655	281.233	28.695	26.8947	173.359	219.817	113.753	251.266	46.2899	61.0622	35.081	56.654	39.3613		Ipixuna/AM	Intervention	130180	27	121	769	1249	1142	3546	5119	637	615	4067	5575	2971	6749	1277	1728	1015	1682	1198		Ipixuna/AM	Intervention	130180	16332	16605	17258
Labrea/AM	Intervention	130240	197.01	191.879	258.924	326.595	125.66	73.4441	72.094	52.8291	54.4654	104.198	112.067	173.85	122.229	38.506	55.7054	63.4103	71.0456	53.9653		Labrea/AM	Intervention	130240	5456	5184	6855	8498	4638	2824	2840	1985	2090	4066	4662	7378	5288	1697	2499	2869	3273	2530		Labrea/AM	Intervention	130240	27694	27017	26475
Sao Gabriel da Cachoeira/AM	Intervention	130380	33.6725	61.23	91.9871	75.0854	165.653	121.82	88.743	253.164	134.625	103.486	134.552	108.852	120.597	240.994	276.682	345.948	188.68	218.517		Sao Gabriel da Cachoeira/AM	Intervention	130380	1079	2031	3134	2615	6482	4971	3717	9443	5184	4046	5594	4609	5197	10563	12327	15504	8597	10118		Sao Gabriel da Cachoeira/AM	Intervention	130380	32044	33170	34070
Canta/RR	Intervention	140017	132.373	426.221	576.226	402.734	259.556	225.211	344.331	454.057	219.117	96.4167	33.8466	31.9513	11.8274	12.9571	145.049	178.364	89.3919	70.0569		Canta/RR	Intervention	140017	1259	4353	6040	4360	2886	2621	4112	6256	3136	1418	521	504	191	214	2448	3187	1639	1317		Canta/RR	Intervention	140017	9511	10213	10482
Caracaraí/RR	Intervention	140020	37.7807	193.696	268.286	223.118	139.258	70.4668	93.1635	111.836	95.1694	29.1288	23.8627	38.0862	30.1071	19.3797	89.0566	120.664	47.7971	49.724		Caracaraí/RR	Intervention	140020	604	3343	4761	4098	2504	1324	1792	2056	1781	554	470	761	610	398	1853	2602	1048	1108		Caracaraí/RR	Intervention	140020	15987	17259	17746
Rorainópolis/RR	Intervention	140047	158.04	180.262	164.006	139.968	119.513	57.3229	36.917	67.2998	48.4924	23.7371	17.4352	22.9383	41.5934	28.3542	106.362	122.507	66.7705	56.2991		Rorainópolis/RR	Intervention	140047	3310	4254	4037	3627	2924	1474	980	1722	1203	601	459	615	1135	787	3001	3618	2014	1733		Rorainópolis/RR	Intervention	140047	20944	23599	24615
Itaituba/PA	Intervention	150360	78.5141	86.424	96.4923	79.9358	63.1843	49.5255	57.1382	123.337	120.159	144.574	110.54	50.1296	25.5267	19.5563	21.1727	25.3222	36.0702	38.5423		Itaituba/PA	Intervention	150360	7497	8298	9287	7715	7468	6184	7305	12006	11740	14155	10873	4933	2513	1926	2086	2560	3652	3908		Itaituba/PA	Intervention	150360	95486	96015	96246
Calçoene/AP	Intervention	160020	116.676	203.911	298.455	353.262	362.408	201.104	164.245	120.37	126.213	142.46	239.253	140.495	163.436	132.044	143.563	52.1691	51.5427	30.6032		Calçoene/AP	Intervention	160020	841	1491	2299	2783	3137	1822	1526	1079	1158	1331	2343	1402	1661	1366	1511	570	573	346		Calçoene/AP	Intervention	160020	7208	7312	7703
Mazagão/AP	Intervention	160040	165.546	351.168	404.011	187.11	124.874	76.1548	53.3606	49.3247	112.629	131.617	149.795	115.885	97.7467	115.71	107.765	134.16	85.9837	13.921		Mazagão/AP	Intervention	160040	2141	4614	5621	2668	1731	1098	782	840	1962	2342	2807	2220	1913	2312	2197	2845	1860	307		Mazagão/AP	Intervention	160040	12933	13139	13913
Santana/AP	Intervention	160060	16.8179	17.3365	20.5882	31.4832	17.4162	11.2605	14.6986	10.9681	17.0327	6.59917	10.3309	18.9391	12.6539	13.2275	31.6183	23.5014	15.4247	2.02281		Santana/AP	Intervention	160060	1503	1583	2030	3207	1604	1078	1429	1110	1752	689	1125	2094	1420	1506	3651	2811	1872	249		Santana/AP	Intervention	160060	89369	91310	98600
Nova Mamoré/RO	Control (Neighbour)	110033	196.105	336.006	401.262	371.627	300.539	82.8176	32.0992	45.7166	32.7097	18.8878	7.5876	7.3909	7.21014	5.13184	2.94209	6.48587	2.94281	5.44725		Nova Mamoré/RO	Control (Neighbour)	110033	3353	6832	7823	7560	6360	1793	717	1031	757	448	199	199	199	145	85	193	90	171		Nova Mamoré/RO	Control (Neighbour)	110033	17098	20333	19496
Buritis/RO	Control (Neighbour)	110045	200.128	175.725	165.902	87.0614	73.4156	36.3352	16.5739	15.4392	9.96991	5.38971	4.34961	1.23633	3.09213	2.10663	0.461018	0.128413	0	0.322133		Buritis/RO	Control (Neighbour)	110045	6559	7501	6656	3719	2428	1231	575	500	328	180	159	46	117	81	18	5		13		Buritis/RO	Control (Neighbour)	110045	32774	42686	40120
Alvarães/AM	Control (Neighbour)	130002	88.8688	140.666	247.686	149.973	274.635	272.22	231.461	74.5028	51.8368	137.334	193.921	103.406	124.477	33.1871	96.4923	81.5259	56.792	55.4871		Alvarães/AM	Control (Neighbour)	130002	1180	1953	3559	2216	3573	3660	3140	1049	738	1975	2941	1588	1935	522	1535	1293	911	900		Alvarães/AM	Control (Neighbour)	130002	13278	13884	14369
Amaturá/AM	Control (Neighbour)	130006	1.60494	0.234604	4.85054	1.85792	17.8912	1.61031	22.0888	2.5888	1.55715	8.16827	18.3979	9.11312	1.56725	0	0.355809	0.352983	0	0.0852079		Amaturá/AM	Control (Neighbour)	130006	13	2	43	17	150	14	195	25	15	80	192	97	17		4	4		1		Amaturá/AM	Control (Neighbour)	130006	8100	8525	8865
Apuí/AM	Control (Neighbour)	130014	27.3688	49.9577	71.6871	46.664	76.8437	34.9477	15.0562	12.6253	10.2586	10.1433	9.51662	3.20861	1.84037	1.75931	8.549	2.73363	10.1943	8.45297		Apuí/AM	Control (Neighbour)	130014	448	885	1347	919	1341	635	280	228	188	189	189	65	38	37	183	59	224	189		Apuí/AM	Control (Neighbour)	130014	16369	17715	18790
Autazes/AM	Control (Neighbour)	130030	40.2634	87.1381	244.318	170.922	206.106	93.0016	48.3414	18.6033	13.7781	18.822	6.35653	10.9639	2.67329	1.66879	16.0972	7.4427	5.50992	1.38992		Autazes/AM	Control (Neighbour)	130030	1070	2420	7019	5048	6164	2893	1536	593	451	627	226	398	99	63	619	289	218	56		Autazes/AM	Control (Neighbour)	130030	26575	27772	28729
Beruri/AM	Control (Neighbour)	130063	40.5828	47.5518	98.2602	90.2349	98.921	43.69	26.1816	10.7742	14.2153	9.90222	6.92361	3.0414	0.275164	0.484418	4.05733	18.8493	6.5044	1.64236		Beruri/AM	Control (Neighbour)	130063	493	606	1299	1229	1366	628	385	167	225	160	120	54	5	9	77	363	128	33		Beruri/AM	Control (Neighbour)	130063	12148	12744	13220
Careiro da Várzea/AM	Control (Neighbour)	130115	16.596	26.6564	79.4619	69.3492	46.5621	23.5123	11.4152	5.17464	3.88675	8.02021	6.54891	10.3081	10.9003	5.38612	32.3741	7.19716	1.42266	0.648382		Careiro da Várzea/AM	Control (Neighbour)	130115	282	449	1329	1153	1072	565	282	124	95	200	175	282	305	154	945	213	43	20		Careiro da Várzea/AM	Control (Neighbour)	130115	16992	16844	16725
Envira/AM	Control (Neighbour)	130150	2.31179	0.676082	0.959551	1.74596	1.15586	1.39958	1.24901	3.55218	4.98948	15.541	23.3782	19.2704	23.0491	3.44774	0.872153	4.01668	0.798682	4.36424		Envira/AM	Control (Neighbour)	130150	46	9	13	24	19	24	22	58	83	263	422	355	433	66	17	79	16	89		Envira/AM	Control (Neighbour)	130150	19898	13312	13548
Itacoatiara/AM	Control (Neighbour)	130190	22.2654	24.6223	74.7475	82.4497	68.3074	43.6994	29.1145	15.0737	3.87632	3.13258	2.04714	1.52538	0.566298	2.60906	25.3771	7.08319	3.83868	5.88115		Itacoatiara/AM	Control (Neighbour)	130190	1697	1931	5994	6734	5784	3841	2604	1309	341	279	193	146	55	257	2534	708	389	604		Itacoatiara/AM	Control (Neighbour)	130190	76217	78425	80190
Itamarati/AM	Control (Neighbour)	130195	2.43992	5.93765	10.8818	21.8462	31.072	4.45783	14.491	12.8109	25.3433	104.973	219.145	166.606	190.488	71.2621	138.78	66.8103	82.0278	121.833		Itamarati/AM	Control (Neighbour)	130195	20	48	87	173	251	37	120	103	203	838	1804	1367	1558	581	1128	527	644	952		Itamarati/AM	Control (Neighbour)	130195	8197	8084	7995
Itapiranga/AM	Control (Neighbour)	130200	51.266	166.487	158.957	92.7137	62.6846	27.7457	12.1237	3.90244	1.20758	0.958313	1.59562	1.69224	1.56372	0.331858	5.58904	25.2648	11.5872	23.402		Itapiranga/AM	Control (Neighbour)	130200	409	1388	1371	822	573	264	118	32	10	8	14	15	14	3	51	229	106	216		Itapiranga/AM	Control (Neighbour)	130200	7978	8337	8625
Juruá/AM	Control (Neighbour)	130220	21.8192	10.9394	48.297	21.0745	132.017	74.6236	86.2534	30.401	22.6496	95.2006	56.4958	13.3521	37.9603	2.79803	7.81026	19.9134	7.06906	5.03111		Juruá/AM	Control (Neighbour)	130220	154	80	363	162	1143	674	800	329	252	1089	701	171	501	38	109	285	104	76		Juruá/AM	Control (Neighbour)	130220	7058	7313	7516
Jutaí/AM	Control (Neighbour)	130230	27.6123	48.73	164.662	80.7011	216.358	85.828	36.2099	68.4703	42.6564	47.1765	69.6363	86.7055	86.2225	35.9877	64.9646	103.776	74.4569	95.996		Jutaí/AM	Control (Neighbour)	130230	686	1272	4464	2256	3706	1488	608	1230	774	863	1210	1472	1430	583	1028	1531	1066	1333		Jutaí/AM	Control (Neighbour)	130230	24844	26103	27110
Manacapuru/AM	Control (Neighbour)	130250	101.606	116.281	84.5609	82.2741	88.4107	48.1009	17.1501	12.5317	2.45127	4.47204	2.04804	1.33339	3.73772	1.90916	8.08625	11.0977	4.94983	1.62433		Manacapuru/AM	Control (Neighbour)	130250	8005	9479	7078	6965	7277	4102	1483	1067	211	389	188	124	352	182	780	1068	482	160		Manacapuru/AM	Control (Neighbour)	130250	78785	81518	83703
Manaquiri/AM	Control (Neighbour)	130255	71.7448	148.078	224.314	82.1075	41.1709	15.1281	5.32732	5.26154	4.15677	5.79651	7.42556	1.38282	0.351952	0.170491	0.595593	1.76582	0.622956	0.121032		Manaquiri/AM	Control (Neighbour)	130255	956	2022	3122	1161	789	304	111	120	98	141	197	38	10	5	18	55	20	4		Manaquiri/AM	Control (Neighbour)	130255	13325	13655	13918
Nova Olinda do Norte/AM	Control (Neighbour)	130310	7.98669	11.7598	10.4786	21.2401	3.97478	4.5459	25.9899	1.43038	0.928535	0.440959	0.0295604	1.04354	0.142223	0.139665	0.192144	0.136162	0.187276	0.0788934		Nova Olinda do Norte/AM	Control (Neighbour)	130310	216	339	317	668	116	138	806	44	29	14	1	36	5	5	7	5	7	3		Nova Olinda do Norte/AM	Control (Neighbour)	130310	27045	28827	30252
Novo Aripuanã/AM	Control (Neighbour)	130330	26.9552	51.7854	151.607	221.32	236.81	115.557	83.0519	41.5167	36.2192	6.46883	3.53402	2.25894	2.05634	1.86099	5.21663	15.6912	41.2572	10.6734		Novo Aripuanã/AM	Control (Neighbour)	130330	507	1021	3099	4659	4309	2172	1574	888	789	143	83	54	50	46	131	396	1058	278		Novo Aripuanã/AM	Control (Neighbour)	130330	18809	19716	20441
Tabatinga/AM	Control (Neighbour)	130406	5.43929	16.365	109.133	70.1786	36.4957	16.9816	100.15	41.0872	25.5555	81.5209	60.3972	25.6518	29.6257	9.9445	4.27438	2.26399	1.94399	1.13126		Tabatinga/AM	Control (Neighbour)	130406	223	698	4799	3164	1653	799	4802	2148	1364	4438	3522	1531	1808	620	272	146	128	76		Tabatinga/AM	Control (Neighbour)	130406	40998	42652	43974
Tonantins/AM	Control (Neighbour)	130423	0.116279	1.54645	9.13436	1.74906	8.01467	2.71931	8.33087	9.32223	0.290698	1.21275	0.93602	0.65495	4.16712	1.18076	0.372697	0.268673	0.213276	0		Tonantins/AM	Control (Neighbour)	130423	2	28	172	34	153	54	169	159	5	21	17	12	77	22	7	5	4			Tonantins/AM	Control (Neighbour)	130423	17200	18106	18830
Alto Alegre/RR	Control (Neighbour)	140005	10.8162	80.6062	95.557	51.9338	45.8084	16.0692	81.239	112.98	78.4722	12.4476	6.39153	37.5437	83.5806	77.4933	51.0262	130.899	372.663	707.477		Alto Alegre/RR	Control (Neighbour)	140005	216	1734	2112	1187	659	234	1154	1840	1282	202	105	612	1352	1244	813	2047	5780	10881		Alto Alegre/RR	Control (Neighbour)	140005	19970	21512	22102
Normandia/RR	Control (Neighbour)	140040	3.65663	33.4068	81.1621	43.5369	20.0899	18.2359	21.5225	16.4687	14.0891	17.6207	4.61349	1.20567	1.1825	0.483606	0.664957	1.81077	6.90877	3.12175		Normandia/RR	Control (Neighbour)	140040	21	182	433	226	143	135	162	147	129	165	45	12	12	5	7	20	78	36		Normandia/RR	Control (Neighbour)	140040	5743	5448	5335
Pacaraima/RR	Control (Neighbour)	140045	66.5174	53.718	76.0803	32.8394	41.7824	9.75718	39.2625	81.6424	10.3758	17.5294	19.522	22.9708	15.7037	15.1515	25.0505	102.182	100.626	104.003		Pacaraima/RR	Control (Neighbour)	140045	505	432	625	277	361	88	362	853	111	192	223	268	187	184	310	1592	1751	1967		Pacaraima/RR	Control (Neighbour)	140045	7592	8042	8215
Anapu/PA	Control (Neighbour)	150085	313.204	317.976	364.244	322.023	69.7138	36.476	35.5516	81.3936	154.687	67.7615	9.95383	8.15494	1.2198	2.0555	0.258341	0.110452	0.0358551	0.209739		Anapu/PA	Control (Neighbour)	150085	2557	2312	2506	2069	1240	708	726	1668	3310	1506	235	200	31	54	7	3	1	6		Anapu/PA	Control (Neighbour)	150085	8164	7271	6880
Bagre/PA	Control (Neighbour)	150110	18.4399	4.18011	8.14799	7.12868	1.99139	0.404449	3.09036	240.704	182.235	93.1963	1.53754	0.400131	0.106037	4.36952	251.61	192.209	123.822	33.5515		Bagre/PA	Control (Neighbour)	150110	252	57	111	97	37	8	63	5742	4491	2367	41	11	3	127	7500	5768	3798	1051		Bagre/PA	Control (Neighbour)	150110	13666	13636	13623
Baião/PA	Control (Neighbour)	150120	59.4161	77.0544	147.095	62.5771	21.2295	11.3554	8.69289	12.4096	14.1237	6.03622	1.52794	0.188178	0.411363	1.1122	2.49404	9.6303	3.6041	1.34134		Baião/PA	Control (Neighbour)	150120	1274	1670	3203	1370	556	314	246	458	538	237	63	8	18	50	115	447	171	65		Baião/PA	Control (Neighbour)	150120	21442	21673	21775
Breu Branco/PA	Control (Neighbour)	150178	50.4974	31.3674	25.8681	25.9243	18.2286	15.1786	14.5977	21.1441	10.7714	4.77297	0.448021	0.0670567	0	0.0956373	0.467333	0.571534	0.605638	0		Breu Branco/PA	Control (Neighbour)	150178	1929	1328	1142	1199	858	765	762	1110	582	265	26	4		6	30	37	40			Breu Branco/PA	Control (Neighbour)	150178	38200	42337	44147
Chaves/PA	Control (Neighbour)	150250	172.253	28.7462	100.237	43.6088	22.976	41.4772	58.0806	52.9378	31.1472	66.2894	10.9401	2.15227	7.26757	17.6154	20.5064	18.4397	11.7215	12.2766		Chaves/PA	Control (Neighbour)	150250	2986	498	1736	755	445	839	1191	1119	663	1429	241	48	164	402	473	433	278	294		Chaves/PA	Control (Neighbour)	150250	17335	17324	17319
Dom Eliseu/PA	Control (Neighbour)	150293	0.407231	1.8082	0.978972	0.315339	0.524246	0.127678	0.1535	0.682022	0.191483	0.0188324	0.0366287	0	0	0	0	0	0	0		Dom Eliseu/PA	Control (Neighbour)	150293	18	86	48	16	20	5	6	35	10	1	2									Dom Eliseu/PA	Control (Neighbour)	150293	44201	47561	49031
Igarapé-Miri/PA	Control (Neighbour)	150330	10.5867	0.58316	0.0674013	0.0825655	0.0548717	0.0176557	0.0877147	0.206815	0.717973	0.0848839	0	0	0	0.0329625	0.0327901	0.144335	0.0318989	0.015864		Igarapé-Miri/PA	Control (Neighbour)	150330	592	34	4	5	3	1	5	12	42	5				2	2	9	2	1		Igarapé-Miri/PA	Control (Neighbour)	150330	55919	58303	59346
Ipixuna do Pará/PA	Control (Neighbour)	150345	35.3764	34.6247	10.3516	7.57103	44.5113	85.8664	130.755	57.3147	20.4996	20.0702	0.311304	0.0176638	0	0.0330945	0	0.0640461	0.0156121	0.0152381		Ipixuna do Pará/PA	Control (Neighbour)	150345	1062	1161	363	279	1761	3661	5805	2945	1093	1035	17	1		2		4	1	1		Ipixuna do Pará/PA	Control (Neighbour)	150345	30020	33531	35067
Jacundá/PA	Control (Neighbour)	150380	9.26814	11.0073	16.0887	5.72693	3.96032	4.98964	2.73703	9.10949	1.59031	2.94379	0.0735619	0.0543439	0.0357105	0	0.0521503	0.0684264	0.0507142	0.050132		Jacundá/PA	Control (Neighbour)	150380	406	508	759	277	204	272	153	468	83	156	4	3	2		3	4	3	3		Jacundá/PA	Control (Neighbour)	150380	43806	46151	47176
Limoeiro do Ajuru/PA	Control (Neighbour)	150400	0.633652	0.330189	0.232569	0.0915457	0.0429479	0.0408447	0.480634	11.2274	19.1431	26.5031	3.76761	0	0	0.216138	16.2058	42.6827	14.5153	2.21979		Limoeiro do Ajuru/PA	Control (Neighbour)	150400	13	7	5	2	1	1	12	281	487	685	100			6	456	1220	420	65		Limoeiro do Ajuru/PA	Control (Neighbour)	150400	20516	21200	21499
Melgaço/PA	Control (Neighbour)	150450	9.44786	2.20228	10.9728	1.46792	2.68983	0.333537	2.49193	24.285	27.2155	1.26113	0.580046	0.191329	0.151532	1.2757	5.13068	4.12183	0.867867	0.143421		Melgaço/PA	Control (Neighbour)	150450	218	54	276	38	48	6	44	602	683	32	15	5	4	34	138	113	24	4		Melgaço/PA	Control (Neighbour)	150450	23074	24520	25153
Mocajuba/PA	Control (Neighbour)	150460	0.0944644	0.601128	0.320748	0.272059	0.042996	0.328839	0.040494	3.51468	24.8833	3.39767	0.175722	0.0345626	0.0680318	0.0670107	0.264227	24.987	5.87744	0.412306		Mocajuba/PA	Control (Neighbour)	150460	2	13	7	6	1	8	1	94	677	94	5	1	2	2	8	768	183	13		Mocajuba/PA	Control (Neighbour)	150460	21172	21626	21824
Muaná/PA	Control (Neighbour)	150490	8.2507	3.98392	1.75125	13.2935	7.63995	7.00601	7.68778	16.7655	13.7634	11.4289	0.682463	0.0267996	0.0526635	0.984048	7.90191	7.11359	1.0657	0.366694		Muaná/PA	Control (Neighbour)	150490	218	108	48	369	220	211	235	574	480	406	25	1	2	38	310	283	43	15		Muaná/PA	Control (Neighbour)	150490	26422	27109	27409
Novo Repartimento/PA	Control (Neighbour)	150506	199.037	146.03	152.215	87.0281	31.368	17.1541	8.05208	10.8171	9.96793	6.06703	0.650387	0.303175	0.21176	0.221156	8.02146	4.63795	0.395158	0.155412		Novo Repartimento/PA	Control (Neighbour)	150506	9137	7133	7631	4493	1620	935	449	672	634	395	44	21	15	16	592	346	30	12		Novo Repartimento/PA	Control (Neighbour)	150506	45906	48846	50133
Paragominas/PA	Control (Neighbour)	150550	38.6133	32.6171	10.7951	12.8042	20.3812	21.345	36.3534	24.7065	5.72089	5.40348	0.616719	0.0189723	0.0186898	0.0092126	0.036355	0.662109	0.220955	0.0174668		Paragominas/PA	Control (Neighbour)	150550	3152	2784	939	1138	1851	2038	3539	2416	569	546	64	2	2	1	4	74	25	2		Paragominas/PA	Control (Neighbour)	150550	81630	85354	86984
Ponta de Pedras/PA	Control (Neighbour)	150570	28.7558	13.0943	9.51717	27.909	10.3806	21.7923	24.2012	37.208	12.1611	23.9088	2.6405	0.559421	0.171468	0.47138	2.77971	3.29979	1.80169	0.792418		Ponta de Pedras/PA	Control (Neighbour)	150570	557	260	191	567	252	561	640	967	323	648	74	16	5	14	84	101	56	25		Ponta de Pedras/PA	Control (Neighbour)	150570	19370	19856	20069
Portel/PA	Control (Neighbour)	150580	33.2514	24.4172	36.2003	78.5259	30.9964	23.7872	55.9812	24.0578	38.7179	26.498	14.4579	5.22682	4.61549	20.5489	24.1206	22.1837	12.8137	6.84725		Portel/PA	Control (Neighbour)	150580	1353	1040	1572	3486	1413	1141	2740	1255	2062	1439	811	299	269	1219	1455	1356	795	431		Portel/PA	Control (Neighbour)	150580	40690	42593	43425
Rondon do Pará/PA	Control (Neighbour)	150618	0.916483	1.12397	1.85312	1.68427	5.46472	5.01338	3.87256	4.74731	2.2943	1.45724	0.0204253	0.0202118	0.0200092	0.0198177	0.0392734	0	0	0.22726		Rondon do Pará/PA	Control (Neighbour)	150618	39	50	84	78	246	236	185	223	109	70	1	1	1	1	2			12		Rondon do Pará/PA	Control (Neighbour)	150618	42554	44485	45329
Santa Cruz do Arari/PA	Control (Neighbour)	150640	0.740329	0.544465	0.539957	9.80217	2.02668	24.5557	138.376	70.0723	61.2318	19.4344	0.669867	0	0	0.103788	1.21889	0.80491	1.18483	0.969556		Santa Cruz do Arari/PA	Control (Neighbour)	150640	4	3	3	55	12	152	869	572	513	167	6			1	12	8	12	10		Santa Cruz do Arari/PA	Control (Neighbour)	150640	5403	5510	5556
São Sebastião da Boa Vista/PA	Control (Neighbour)	150770	5.6195	0.837083	1.13525	1.52377	3.07317	1.6745	6.99461	66.623	49.084	12.1962	1.19033	0.0403747	0.039744	56.8912	42.8891	14.6382	0.975976	0.556091		São Sebastião da Boa Vista/PA	Control (Neighbour)	150770	104	16	22	30	63	36	153	1525	1144	289	29	1	1	1453	1111	385	26	15		São Sebastião da Boa Vista/PA	Control (Neighbour)	150770	18507	19114	19379
Tucuruí/PA	Control (Neighbour)	150810	35.8638	47.9513	46.6087	45.798	21.6213	10.2218	11.3426	26.1974	9.30054	11.2667	1.82399	0.256092	0.158598	0.523488	1.4568	8.15886	2.11158	0.0260543		Tucuruí/PA	Control (Neighbour)	150810	2853	4013	3985	4012	1930	961	1089	2544	920	1134	189	27	17	57	161	915	240	3		Tucuruí/PA	Control (Neighbour)	150810	79551	83689	85499
Ferreira Gomes/AP	Control (Neighbour)	160023	165.184	101.319	136.542	115.971	134.921	129.598	58.9954	46.9508	44.6937	72.1381	39.2337	40.9592	25.5036	27.7974	19.3948	8.03583	9.51157	9.28831		Ferreira Gomes/AP	Control (Neighbour)	160023	650	407	590	517	680	687	323	271	267	443	256	275	176	197	141	61	74	74		Ferreira Gomes/AP	Control (Neighbour)	160023	3935	4017	4321
Apiacás/MT	Control (Neighbour)	510080	4.5977	1.55497	0.470293	13.5904	8.83169	1.3369	3.10226	4.21644	14.5759	3.27499	2.19925	0.432479	0.106383	0	0.103157	0.10021	0.592125	1.26422		Apiacás/MT	Control (Neighbour)	510080	30	10	3	86	70	11	26	36	127	29	20	4	1		1	1	6	13		Apiacás/MT	Control (Neighbour)	510080	6525	6431	6379
Paranaíta/MT	Control (Neighbour)	510629	6.31928	2.48568	8.8574	21.2211	1.03986	0.083682	0	0.280636	0.186602	0.0930319	0.46292	0.0923958	0.0922169	0	0	0	0.0890869	0.266809		Paranaíta/MT	Control (Neighbour)	510629	61	23	80	187	12	1		3	2	1	5	1	1				1	3		Paranaíta/MT	Control (Neighbour)	510629	9653	9253	9032
Ariquemes/RO	Control (Neighbour)	110002	47.4398	50.4252	58.4728	36.5607	22.3333	13.3836	12.5437	13.8234	5.42754	2.18875	1.65895	0.74859	0.469344	0.887663	1.04336	5.83038	3.21704	2.28263		Ariquemes/RO	Control (Neighbour)	110002	3780	4382	4972	3178	1840	1132	1073	1249	497	203	168	77	49	94	112	619	347	250		Ariquemes/RO	Control (Neighbour)	110002	79680	86901	85031
Rio Crespo/RO	Control (Neighbour)	110026	155.832	157.968	210.226	141.826	182.735	202.147	219.453	197.527	55.2899	25.489	21.0038	24.2653	4	18.4697	10.9689	14.5044	6.3762	4.73186		Rio Crespo/RO	Control (Neighbour)	110026	501	569	736	511	580	659	722	655	185	86	77	90	15	70	42	54	24	18		Rio Crespo/RO	Control (Neighbour)	110026	3215	3602	3501
Alto Paraíso/RO	Control (Neighbour)	110040	345.72	325.921	280.06	221.078	158.193	99.1904	66.0823	66.3789	32.1601	7.49634	2.20977	1.51202	16.2791	10.3554	9.7533	9.61951	5.41348	3.47874		Alto Paraíso/RO	Control (Neighbour)	110040	5024	5379	4479	3650	2651	1703	1161	1138	561	133	43	30	329	213	204	202	116	76		Alto Paraíso/RO	Control (Neighbour)	110040	14532	16504	15993
Vale do Anari/RO	Control (Neighbour)	110175	120.141	124.03	152.612	152.253	115.301	91.6379	76.3736	34.1844	15.5609	17.44	25.0048	4.77439	1.29116	3.27302	1.79388	0.816104	0.624777	1.75793		Vale do Anari/RO	Control (Neighbour)	110175	1091	1359	1598	1669	1009	823	695	320	148	168	263	51	14	36	20	9	7	20		Vale do Anari/RO	Control (Neighbour)	110175	9081	10957	10471
Acrelândia/AC	Control (Neighbour)	120001	92.1219	144.638	76.4999	98.0825	74.566	21.857	5.71849	10.528	4.38219	4.61148	40.665	8.8151	2.3073	1.91218	6.40401	6.65779	3.01521	2.51775		Acrelândia/AC	Control (Neighbour)	120001	801	1543	876	1156	859	262	70	132	56	60	543	120	32	27	92	100	46	39		Acrelândia/AC	Control (Neighbour)	120001	8695	10668	11451
Porto Walter/AC	Control (Neighbour)	120039	11.7556	23.9464	158.404	142.651	68.9106	17.8697	40.5421	41.3214	7.62066	38.2041	28.4926	33.1962	48.5175	28.4836	25.3677	6.65529	18.6947	22.7923		Porto Walter/AC	Control (Neighbour)	120039	61	125	786	692	563	153	359	379	72	371	289	347	522	315	288	78	224	279		Porto Walter/AC	Control (Neighbour)	120039	5189	5220	4962
Senador Guiomard/AC	Control (Neighbour)	120045	26.3531	45.753	23.5065	56.0952	56.8838	22.8648	4.97538	7.34382	1.52058	4.80863	3.9425	3.3346	7.22311	9.59334	7.4703	10.3463	15.3753	10.8452		Senador Guiomard/AC	Control (Neighbour)	120045	558	885	482	1178	1073	446	98	148	31	99	82	70	153	205	161	236	354	252		Senador Guiomard/AC	Control (Neighbour)	120045	21174	19343	20505
Tarauacá/AC	Control (Neighbour)	120060	24.1485	28.1451	74.1058	97.3918	60.1163	72.0151	72.4257	74.931	14.7018	26.4668	52.5405	38.1404	24.5241	20.7726	4.37238	3.62112	1.62097	2.10887		Tarauacá/AC	Control (Neighbour)	120060	648	830	2248	2991	1934	2403	2454	2662	532	973	1974	1457	952	819	175	152	69	91		Tarauacá/AC	Control (Neighbour)	120060	26834	29490	30335
Anori/AM	Control (Neighbour)	130010	3.0736	3.30033	10.2898	2.92533	22.3363	0.556096	0.612745	0.55252	0.17963	0.585754	0.163479	0.106236	0.155505	0.101271	0	0.0973805	0.0475964	0		Anori/AM	Control (Neighbour)	130010	37	41	131	38	309	8	9	9	3	10	3	2	3	2		2	1			Anori/AM	Control (Neighbour)	130010	12038	12423	12731
Benjamin Constant/AM	Control (Neighbour)	130060	4.12438	1.6835	8.70528	9.49994	7.89258	9.02349	19.298	12.9077	7.72065	51.4163	46.4008	12.3271	30.5693	7.37314	2.90353	1.2851	0.465289	0.113804		Benjamin Constant/AM	Control (Neighbour)	130060	102	43	228	254	231	275	602	431	264	1797	1743	475	1207	298	120	54	20	5		Benjamin Constant/AM	Control (Neighbour)	130060	24731	25542	26191
Boca do Acre/AM	Control (Neighbour)	130070	111.063	116.084	66.4166	86.7626	43.2289	16.6894	21.524	10.3748	7.24778	9.11103	6.92242	7.27042	8.299	3.63475	3.71606	7.62303	9.5896	21.4234		Boca do Acre/AM	Control (Neighbour)	130070	3061	3250	1877	2471	1289	515	672	310	224	284	227	241	278	123	127	259	329	742		Boca do Acre/AM	Control (Neighbour)	130070	27561	27997	28261
Canutama/AM	Control (Neighbour)	130090	188.428	252.608	337.348	334.053	297.392	136.947	70.9742	63.4871	77.1509	63.8496	40.2603	43.9641	32.386	37.5522	64.2995	92.3625	116.258	98.1843		Canutama/AM	Control (Neighbour)	130090	1941	2543	3333	3248	3409	1622	848	808	1068	893	594	657	490	575	996	1427	1817	1552		Canutama/AM	Control (Neighbour)	130090	10301	10067	9880
Codajás/AM	Control (Neighbour)	130130	13.2246	13.5413	45.6983	24.1584	43.8066	15.1054	6.69081	1.29763	2.32617	10.8032	0.194583	0.114321	0.074691	0.073252	0.215695	0.391459	0.10476	0.0342841		Codajás/AM	Control (Neighbour)	130130	248	263	912	493	702	248	109	30	55	260	5	3	2	2	6	11	3	1		Codajás/AM	Control (Neighbour)	130130	18753	19422	19957
Japurá/AM	Control (Neighbour)	130210	13.4215	49.7605	52.0497	47.7245	115.698	127.363	277.725	23.0484	6.22631	70.2202	54.2495	25.0045	52.0976	162.446	186.683	122.205	204.356	325.189		Japurá/AM	Control (Neighbour)	130210	136	644	678	625	611	640	1177	168	46	523	330	140	267	757	785	399	563	732		Japurá/AM	Control (Neighbour)	130210	10133	12942	13026
Manicoré/AM	Control (Neighbour)	130270	42.4476	68.5657	122.864	179.182	190.945	112.749	44.3204	44.479	32.1127	10.9565	6.56523	10.977	5.52278	7.29263	10.4738	16.3549	27.4435	32.66		Manicoré/AM	Control (Neighbour)	130270	1617	2614	4687	6839	8464	5186	2073	2091	1532	530	337	573	293	393	573	898	1530	1848		Manicoré/AM	Control (Neighbour)	130270	38094	38124	38148
Maraã/AM	Control (Neighbour)	130280	46.646	13.803	27.2045	28.6043	53.7499	71.298	26.6336	5.81663	2.73302	22.9029	44.7843	24.0105	61.2821	25.5453	49.5926	29.3632	45.0505	12.4856		Maraã/AM	Control (Neighbour)	130280	872	270	551	596	941	1287	483	101	48	403	820	441	1129	472	919	534	821	228		Maraã/AM	Control (Neighbour)	130280	18694	19561	20254
Maués/AM	Control (Neighbour)	130290	6.37595	6.91327	7.07223	9.3444	11.3356	9.79348	9.38268	14.6971	6.14974	9.43065	3.62451	24.8156	11.2699	6.54557	16.9099	13.8316	14.5841	25.369		Maués/AM	Control (Neighbour)	130290	274	308	324	438	533	478	466	762	327	510	209	1460	676	400	1052	868	932	1650		Maués/AM	Control (Neighbour)	130290	42974	44552	45813
Novo Airão/AM	Control (Neighbour)	130320	268.907	286.148	471.151	357.735	132.399	47.5135	30.4744	15.9675	18.7256	26.2767	8.25408	3.48857	4.58378	1.87503	32.0671	27.3532	21.3838	2.96066		Novo Airão/AM	Control (Neighbour)	130320	2233	2169	3299	2331	1937	729	485	236	283	407	138	60	81	34	596	519	416	59		Novo Airão/AM	Control (Neighbour)	130320	8304	7580	7002
Pauini/AM	Control (Neighbour)	130350	14.0862	23.4841	47.2993	33.5065	31.487	15.4187	76.1342	25.3953	11.5623	45.6653	68.3064	100.649	58.7264	14.0599	18.7274	16.6589	42.7777	32.6811		Pauini/AM	Control (Neighbour)	130350	241	402	810	574	577	292	1455	461	211	837	1308	1939	1138	274	367	322	831	638		Pauini/AM	Control (Neighbour)	130350	17109	17118	17125
Presidente Figueiredo/AM	Control (Neighbour)	130353	163.693	236.25	396.048	317.622	209.688	147.366	54.7523	33.8852	24.9946	22.686	19.7882	17.6786	13.105	49.4911	70.8625	44.6934	29.411	21.1599		Presidente Figueiredo/AM	Control (Neighbour)	130353	3367	5262	9361	7871	5108	3754	1439	919	698	650	613	564	430	1668	2450	1580	1067	787		Presidente Figueiredo/AM	Control (Neighbour)	130353	20569	22273	23636
Urucará/AM	Control (Neighbour)	130430	7.20475	29.9903	43.8182	34.8817	50.0127	14.5931	9.12548	3.7605	1.35326	0.295823	0.748546	0.405468	11.4199	1.11339	8.60443	5.61558	3.5064	0.557967		Urucará/AM	Control (Neighbour)	130430	148	651	992	817	786	234	144	64	23	5	13	7	196	19	146	92	57	9		Urucará/AM	Control (Neighbour)	130430	20542	21707	22639
Bonfim/RR	Control (Neighbour)	140015	31.6924	88.8012	196.499	113.918	63.1414	61.2033	64.9823	89.1243	74.991	38.5234	9.37093	4.81431	4.9408	3.29308	5.44161	11.7484	11.121	41.9686		Bonfim/RR	Control (Neighbour)	140015	347	1080	2481	1506	646	649	697	976	830	431	108	56	58	39	65	144	138	527		Bonfim/RR	Control (Neighbour)	140015	10949	12162	12626
Caroebe/RR	Control (Neighbour)	140023	134.452	250.513	202.419	99.4747	63.6466	23.6486	21.6673	28.2228	3.85542	12.8538	17.4484	7.33578	15.1664	27.9713	12.6409	27.2362	77.7854	66.2622		Caroebe/RR	Control (Neighbour)	140023	777	1464	1188	587	451	175	164	229	32	109	154	66	139	261	120	271	791	688		Caroebe/RR	Control (Neighbour)	140023	5779	5844	5869
Iracema/RR	Control (Neighbour)	140028	130.129	265.816	164.521	116.852	181.136	108.369	105.12	82.0655	37.7904	21.2102	14.8535	10.8533	40.7946	19.2598	80.3021	76.3793	99.0795	134.841		Iracema/RR	Control (Neighbour)	140028	704	1563	997	735	1062	663	657	712	340	197	145	109	421	204	872	886	1184	1658		Iracema/RR	Control (Neighbour)	140028	5410	5880	6060
Mucajaí/RR	Control (Neighbour)	140030	89.7335	233.503	189.372	89.7458	88.5541	58.7693	68.623	64.8036	51.1118	32.2286	15.3556	14.6867	23.4432	39.1142	48.2435	55.1689	92.9256	124.972		Mucajaí/RR	Control (Neighbour)	140030	1027	2707	2206	1052	1111	765	905	960	770	494	244	237	384	650	813	967	1659	2271		Mucajaí/RR	Control (Neighbour)	140030	11445	11593	11649
São Luiz/RR	Control (Neighbour)	140060	40.4006	78.7476	147.304	64.3092	51.3986	15.5353	25.9241	19.1111	7.14182	8.46728	18.1692	22.0276	17.821	8.79648	9.34579	28.2443	21.7881	21.0851		São Luiz/RR	Control (Neighbour)	140060	238	498	956	431	294	92	155	129	49	59	131	161	132	66	71	222	174	171		São Luiz/RR	Control (Neighbour)	140060	5891	6324	6490
Afuá/PA	Control (Neighbour)	150030	28.2754	9.5558	38.02	20.0142	11.6089	15.4783	58.0088	43.2076	24.1351	45.6813	18.9901	13.7012	12.3803	13.5529	17.4077	17.2143	19.9653	10.9435		Afuá/PA	Control (Neighbour)	150030	917	330	1348	731	362	501	1893	1513	856	1639	695	507	463	512	664	669	783	433		Afuá/PA	Control (Neighbour)	150030	32431	34534	35455
Altamira/PA	Control (Neighbour)	150060	52.9427	61.3283	55.6056	36.8714	34.3955	17.3995	17.6405	17.6045	13.9275	17.8908	2.90183	1.19886	0.378292	0.181921	0.332032	1.43116	4.87809	7.10535		Altamira/PA	Control (Neighbour)	150060	4281	5110	4693	3158	3168	1685	1742	1849	1403	1831	305	128	41	20	37	162	559	824		Altamira/PA	Control (Neighbour)	150060	80861	83322	84398
Aveiro/PA	Control (Neighbour)	150100	1.5341	0.611927	4.45023	1.10824	2.07116	0.252029	0.493437	1.45874	0.755906	0.440279	0.250642	0.125345	0.0626841	0	0	0.0610836	0.488162	0		Aveiro/PA	Control (Neighbour)	150100	26	11	82	21	39	5	10	23	12	7	4	2	1			1	8			Aveiro/PA	Control (Neighbour)	150100	16948	17976	18426
Gurupá/PA	Control (Neighbour)	150310	1.60033	1.14693	1.4016	1.33843	0.82021	2.68711	1.01917	2.09911	0.948509	0.800988	0.260357	0.384837	0.221358	0.187213	0.554563	0.848716	0.389501	0.0592505		Gurupá/PA	Control (Neighbour)	150310	39	29	36	35	20	68	26	61	28	24	8	12	7	6	18	28	13	2		Gurupá/PA	Control (Neighbour)	150310	24370	25285	25685
Novo Progresso/PA	Control (Neighbour)	150503	114.375	122.244	66.771	50.0191	90.0546	75.1728	151.972	100.135	64.8819	65.8026	44.6772	15.2966	6.60434	9.44148	24.5702	14.3256	5.58963	2.63914		Novo Progresso/PA	Control (Neighbour)	150503	3535	4302	2475	1963	1945	1642	3268	2514	1631	1655	1126	385	166	237	616	369	144	68		Novo Progresso/PA	Control (Neighbour)	150503	30907	35192	37067
Rurópolis/PA	Control (Neighbour)	150619	0.304657	0.510762	0.286605	1.68439	0.212443	0.057089	0.166352	1.14805	0.218066	0.25933	0.248033	0.131593	0.0213657	0.166767	0.183326	0.0606024	0.0593942	0.038835		Rurópolis/PA	Control (Neighbour)	150619	8	14	8	48	7	2	6	46	9	11	11	6	1	8	9	3	3	2		Rurópolis/PA	Control (Neighbour)	150619	26259	27410	27913
Trairão/PA	Control (Neighbour)	150805	18.1504	22.6772	36.9257	44.8245	20.3765	2.9656	16.05	9.12052	8.07348	9.53592	10.8093	1.39821	0.829463	0.492341	0.216579	0.63806	0.157986	0.208681		Trairão/PA	Control (Neighbour)	150805	284	381	639	802	328	50	275	154	138	165	191	25	15	9	4	12	3	4		Trairão/PA	Control (Neighbour)	150805	15647	16801	17305
Serra do Navio/AP	Control (Neighbour)	160005	116.273	66.2824	117.534	182.386	121.951	77.5312	133.35	110.91	201.389	111.331	91.1573	212.165	358.445	178.109	75.719	102.337	52.066	33.8921		Serra do Navio/AP	Control (Neighbour)	160005	433	253	490	789	460	304	531	489	899	506	434	1029	1770	895	387	543	281	186		Serra do Navio/AP	Control (Neighbour)	160005	3724	3817	4169
Amapá/AP	Control (Neighbour)	160010	5.50585	7.40132	9.03818	9.10918	4.80513	3.74435	3.46065	1.62399	3.6846	2.67868	4.59743	2.5722	2.20367	2.7618	2.28389	1.32905	1.31738	0.326548		Amapá/AP	Control (Neighbour)	160010	40	54	67	68	36	29	27	13	30	22	39	22	19	24	20	12	12	3		Amapá/AP	Control (Neighbour)	160010	7265	7296	7413
Pedra Branca do Amapari/AP	Control (Neighbour)	160015	177.514	134.743	412.059	506.533	185.215	103.205	103.887	66.2768	124.779	92.2503	60.6486	93.2816	160.995	110.302	77.6198	99.9937	77.324	41.7179		Pedra Branca do Amapari/AP	Control (Neighbour)	160015	851	669	2310	2985	1358	805	850	714	1409	1088	778	1251	2252	1606	1174	1593	1276	712		Pedra Branca do Amapari/AP	Control (Neighbour)	160015	4794	4965	5606
Laranjal do Jari/AP	Control (Neighbour)	160027	8.5893	8.59686	23.0263	21.697	8.00192	3.43643	3.41948	4.44668	11.8569	7.39176	6.73024	4.91324	3.76269	3.21619	6.79228	7.0582	4.54275	0.739847		Laranjal do Jari/AP	Control (Neighbour)	160027	276	283	826	807	300	135	138	177	484	308	295	220	172	150	323	349	229	38		Laranjal do Jari/AP	Control (Neighbour)	160027	32133	32919	35872
Macapá/AP	Control (Neighbour)	160030	3.22812	2.84256	3.98415	6.09175	2.69357	1.3314	2.363	2.81469	4.01943	3.54948	5.92559	4.01784	2.51222	2.41463	2.81437	2.83611	1.86757	0.335347		Macapá/AP	Control (Neighbour)	160030	1029	928	1416	2244	927	478	866	1120	1636	1475	2591	1795	1146	1124	1336	1400	940	172		Macapá/AP	Control (Neighbour)	160030	318761	326466	355408
Pracuúba/AP	Control (Neighbour)	160055	13.3177	9.95787	56.2036	28.3664	12.2279	18.9641	8.2012	2.37906	14.3259	7.21214	6.07903	4.99546	7.72456	3.86681	3.34798	1.20168	1.75781	0.381243		Pracuúba/AP	Control (Neighbour)	160055	34	26	159	83	41	67	30	9	56	29	26	22	35	18	16	6	9	2		Pracuúba/AP	Control (Neighbour)	160055	2553	2611	2829
Vitória do Jari/AP	Control (Neighbour)	160080	1.73824	1.59283	3.07943	12.1877	4.18021	4.17666	0.607692	1.60707	1.33595	3.07385	1.82163	1.35279	0.556948	6.53951	8.60516	1.21756	1.5065	0.615233		Vitória do Jari/AP	Control (Neighbour)	160080	17	16	34	140	45	47	7	20	17	40	25	19	8	96	129	19	24	10		Vitória do Jari/AP	Control (Neighbour)	160080	9780	10045	11041
Colniza/MT	Control (Neighbour)	510325	106.369	246.242	385.046	317.125	176.817	87.0563	64.7846	47.5938	32.8071	21.2773	22.3353	25.7214	30.8861	12.9855	12.7485	20.1985	37.349	28.4238		Colniza/MT	Control (Neighbour)	510325	1266	3194	5222	4487	4930	2580	2047	1256	906	613	689	829	1037	453	461	753	1441	1133		Colniza/MT	Control (Neighbour)	510325	11902	12971	13562
[truncated: 15 more columns]
