# Supplementary material for: Assessing the impact of the “malaria supporters project” intervention to malaria control in the Brazilian Amazon: an interrupted time-series analysis
Source: Malar J. 2023 Sep 16;22:275. doi: 10.1186/s12936-023-04706-z (PMC10504781; doi:10.1186/s12936-023-04706-z)
Supplement: Supplementary file 3 — Additional file 3. R script with analysis code. [file 12936_2023_4706_MOESM3_ESM.r]

#### Loading packages

	library(tidyverse)
	library(prais)
	library(gridExtra)
	
#### Data
	df <- data.frame(
	  Year = c(2003, 2004, 2005, 2006, 2007, 2008, 2009, 2010, 2011, 2012, 2013, 2014, 2015, 2016, 2017, 2018, 2019, 2020),
	  time = c(0, 1, 2, 3, 4, 5, 6, 7, 8, 9, 10, 11, 12, 13, 14, 15, 16, 17),
	  interv = c(0, 0, 0, 0, 0, 0, 0, 0, 0, 1, 1, 1, 1, 1, 1, 1, 1, 1),
	  Intervention_group = c(121.144, 148.705, 239.397, 245.286, 171.252, 127.174, 127.217, 152.875, 117.831, 111.673, 80.363, 69.240, 67.806, 60.300, 92.213, 86.738, 68.218, 74.110),
	  Control_neighbors = c(57.082, 69.743, 96.460, 78.829, 64.376, 39.540, 40.613, 32.806, 24.745, 23.750, 18.786, 16.109, 19.961, 14.346, 20.757, 21.429, 23.474, 26.922)
	)

#### Models 

#### Model 1 segmented regression with Prais Winsten adjustment for autocorrelation
## Intervention
	mod1 <- prais_winsten(Intervention_group  ~ time + interv, data = df, index = "time")
	summary(mod1)

	lb_mod1_interv <- -30.775 + (1.96 * 37.178  )
	ub_mod1_interv <- -30.775 - (1.96 * 37.178  )
	
	table_mod1_inter <- cbind(round(ub_mod1_interv, digits = 3),
	                          round(lb_mod1_interv, digits = 3))
	table_mod1_inter
	
## Control
	mod_c <- prais_winsten(Control_neighbors  ~ time + interv, data = df, index = "time")
	summary(mod_c)

	lb_mod_c_control <- -1.352  + (1.96 * 12.933    )
	ub_mod_c_control <- -1.352  - (1.96 * 12.933    )
	
	table_mod_c_control <- cbind(round(ub_mod_c_control, digits = 3),
	                             round(lb_mod_c_control, digits = 3))
	table_mod_c_control
	
#### Model 2 common trend model fitted using differencing method
	
	df$d <- df$Intervention_group - df$Control_neighbors 
	mod2 <- prais_winsten(d ~ interv, data = df, index = "time")
  summary(mod2)
  
  lb_mod_2 <- -41.97        + (1.96 * 14.61      )
  ub_mod_2 <- -41.97        - (1.96 * 14.61      )
  
  table_mod_2 <- cbind(round(ub_mod_2, digits = 3),
                               round(lb_mod_2, digits = 3))
  table_mod_2
  
###### Plot intervention and segmented regression
	
  n <- nrow(df) 	
	df$pred_sr <- cbind(rep(1, n), df$time, df$interv) %*% coef(mod1)
	
  
	library(ggplot2)
	
	g1 =	ggplot(data = df, aes(x = Year, y = Intervention_group)) + 
	  geom_point(size = 2, aes(color = "Annual Parasitic Incidence")) +  
	  geom_line(aes(y = pred_sr, color = "Modeled API"), size = 1, data = df[df$interv == 0, ]) +
	  geom_line(aes(y = pred_sr, color = "Modeled API"), size = 1, data = df[df$interv == 1, ]) + 
	  theme_classic(base_size = 14) +
	  geom_vline(xintercept = 2011.5, size = 0.75, linetype = "dashed") +
	  annotate("text", x = 2006, y = 350, label = "Before intervention", hjust = 0, size = 4) + 
	  annotate("text", x = 2017, y = 350, label = "After intervention", hjust = 1, size = 4) + 
	  scale_x_continuous(breaks = seq(2000, 2020, 2)) +
	  scale_y_continuous(breaks = seq(0, 350, 50), limits = c(0, 360)) +
	  ylab("Intervention Group") +  
	  xlab("Year") + 
	  scale_color_manual(values = c("black", "red")) +  # Set color manually for the legend
	  theme(legend.position = "bottom",
	        legend.title = element_blank())
	
	
	g1
#### Plot Control and segmented regression
  df$pred_control <- cbind(rep(1, n), df$time, df$interv) %*% coef(mod_c)
  
  g2=   ggplot(data = df, aes(x = Year, y = Control_neighbors )) + 
    geom_point(size = 2, aes(color = "Annual Parasitic Incidence")) +  
    geom_line(aes(y = pred_control, color = "Modeled API"), size = 1, data = df[df$interv == 0, ]) +
    geom_line(aes(y = pred_control, color = "Modeled API"), size = 1, data = df[df$interv == 1, ]) + 
    theme_classic(base_size = 14) +
    geom_vline(xintercept = 2011.5, size = 0.75, linetype = "dashed") +
    annotate("text", x = 2006, y = 350, label = "Before intervention", hjust = 0, size = 4) + 
    annotate("text", x = 2017, y = 350, label = "After intervention", hjust = 1, size = 4) + 
    scale_x_continuous(breaks = seq(2000, 2020, 2)) +
     ylab("Control Group") +  
     xlab("Year") + 
    scale_color_manual(values = c("black", "red")) +  # Set color manually for the legend
    theme(legend.position = "bottom",
           legend.title = element_blank())
   g2
  
  
  
  
##### Plot of differences (yI1 - yC2) and common trend model estimate
    
    df$pred_d <- cbind(rep(1, n), df$interv) %*% coef(mod2)
  
    g3 <- ggplot(data = df, aes(x = Year, y = d)) + 
      geom_point(size = 2, aes(color = "Annual Parasitic Incidence")) +  
      geom_line(aes(y = pred_d, color = "Modeled API"), size = 1, data = df[df$interv == 0, ]) +
      geom_line(aes(y = pred_d, color = "Modeled API"), size = 1, data = df[df$interv == 1, ]) + 
      theme_classic(base_size = 14) +
        geom_vline(xintercept = 2011.5, size = 0.75, linetype = "dashed") + 
      annotate("text", x = 2006, y = 350, label = "Before intervention", hjust = 0, size = 4) + 
      annotate("text", x = 2017, y = 350, label = "After intervention", hjust = 1, size = 4) + 
      scale_x_continuous(breaks = seq(2000, 2020, 2)) +
      ylab("Control Group") +  
      xlab("Year") + 
      scale_color_manual(values = c("black", "red")) +  # Set color manually for the legend
      theme(legend.position = "bottom",
            legend.title = element_blank())
    
        g3    
##### Test common trend assumption 
    
    mod0 <- lm(d ~ time, data = df[df$interv == 0, ])
    summary(mod0)
    
 #### Combine plots
    
    left_col <- grid.arrange(g1, g2)
    g <- grid.arrange(left_col, g3, ncol = 2)

    
       
